# Supplementary material for: Bioprotection Efficiency of Metschnikowia Strains in Synthetic Must: Comparative Study and Metabolomic Investigation of the Mechanisms Involved
Source: Foods. 2023 Oct 26;12(21):3927. doi: 10.3390/foods12213927 (PMC10649255; doi:10.3390/foods12213927)
Supplement: Supplementary file 1 [file foods-12-03927-s001.zip]

Archive with 1 entries (1 files):
- foods-2647085-supplementary.pdf
